# Supplementary material for: Renal function in a cohort of HIV-infected patients initiating antiretroviral therapy in an outpatient setting in Ethiopia
Source: PLoS One. 2021 Jan 22;16(1):e0245500. doi: 10.1371/journal.pone.0245500 (PMC7822244; doi:10.1371/journal.pone.0245500)
Supplement: S1 Dataset — (XLSX) [file pone.0245500.s001.xlsx]

## Sheet: S1 Dataset. The Excel database 
CODE	age	sex	residance	Education	WHOstageBaseline	ARTduration	Regiment	DMHTN	Hgb1	CD4count1	HGb2	CD4count2	eGFRb	eGFRART	eGFRcat1	eGFRcat2ART	eGFR60b	eGFR60ART	Agegroup	EduHighschool	BaselineCD4	CurrentCD4	WHOstageBaseline	HgbBase12	HgbART	BMIcat1	OlderAge	baseCD4200	eGFR60b2	TC200	ARTregimen	AgeCurrent	OlderAgeART	ARTdurat3	BMIARTcat	CurrentCD4200	BMI11cat2
591	60	2	1	1	2	7.58333	3	2	14.7	342	11.9	856	109.773	54.2147	1	3	2	1	3	1	2	3	2	2	1	2	1	2	0	2	1	71.5833	1	1	2	2	1
39	50	2	1	2	2	6.75	2	2	11.7	477	15.4	535	91.0462	40.6381	1	3	2	1	2	1	3	3	2	1	2	2	1	2	0	2	2	56.75	1	1	2	2	1
417	30	2	2	1	2	6.7	4	2	17.3	420	13.9	420	84.7	57.2542	2	3	2	1	1	1	3	3	2	2	2	2	2	2	0	2	1	34.4167	2	1	1	2	1
46	57	2	1	2	2	5.58333	2	1	11.2	102	6.2	291	37.116	34.9504	3	3	1	1	2	1	1	2	2	1	1	1	1	1	1	2	2	59.5833	1	1	1	2	1
287	50	2	1	2	2	5.2	1	2	9.6	582	10.3	872	53.2729	55.4903	3	3	1	1	2	1	3	3	2	1	1	1	2	2	1	1	2	52.6667	1	1	1	2	1
576	42	2	2	2	2	2.16667	3	2	10.8	293	14.5	404	140.993	57.26	1	3	2	1	2	1	2	3	2	1	2	2	2	2	0	2	1	44.1667	2	2	1	2	1
238	34	2	1	2	2	1.5	2	2	12	225	18	562	64.2779	57.2411	2	3	2	1	2	1	2	3	2	2	2	2	2	2	0	1	2	35.5	2	2	2	2	1
367	30	2	1	3	2	1.41667	2	2	8.3	112	10.4	422	59.7266	47.9807	3	3	1	1	1	1	1	3	2	1	1	2	2	1	1	2	2	31.4167	2	2	2	2	1
52	25	2	1	4	2	1.08333	1	2	17	242	15.8	114	137.921	46.1546	1	3	2	1	1	2	2	1	2	2	2	2	2	2	0	2	2	26.0833	2	2	2	1	1
48	30	2	1	2	2	1	1	2	14.9	488	16.3	625	82.7675	33.0111	2	3	2	1	1	1	3	3	2	2	2	2	2	2	0	2	2	31	2	2	2	2	1
331	49	2	1	3	2	8.33333	2	2	15.1	146	15.3	414	42.8216	67.893	3	2	1	2	2	1	1	3	2	2	2	2	2	1	1	1	2	57.3333	1	1	2	2	1
40	45	2	1	5	2	4.75	2	2	13.4	359	13.5	576	35.2603	163.996	3	1	1	2	2	2	3	3	2	2	2	2	2	2	1	2	2	49.75	2	2	2	2	1
240	47	2	2	3	2	4.66667	1	2	14.6	553	12.2	72	87.432	63.7646	2	2	2	2	2	1	3	1	2	2	2	2	2	2	0	1	2	51.6667	1	2	2	1	1
210	47	2	2	3	2	4.66667	1	2	14.9	553	12.2	170	87.432	63.7646	2	2	2	2	2	1	3	1	2	2	2	2	2	2	0	1	2	51.6667	1	2	2	1	1
61	35	2	1	2	2	3.83333	1	2	13.5	458	13.1	334	95.2908	176.49	1	1	2	2	2	1	3	2	2	2	2	2	2	2	0	1	2	38.8333	2	2	2	2	1
33	30	2	1	5	2	3.83333	2	2	16.3	97	12	541	74.2239	62.9689	2	2	2	2	1	2	1	3	2	2	2	2	2	1	0	2	2	33.8333	2	2	2	2	2
64	35	2	1	2	2	3.5	1	2	14.8	973	16	353	227.041	90.4738	1	1	2	2	2	1	3	3	2	2	2	2	2	2	0	2	2	38.5	2	2	2	2	2
62	43	2	1	2	2	3.5	1	2	14.4	653	15.3	1241	471.267	103.665	1	1	2	2	2	1	3	3	2	2	2	2	2	2	0	2	2	46.5	2	2	2	2	1
57	42	2	2	2	2	3.41667	1	2	14.4	325	16.4	437	89.4513	87.1864	2	2	2	2	2	1	2	3	2	2	2	2	2	2	0	1	2	45.4167	2	2	2	2	1
31	30	2	2	3	2	2.66667	1	2	15.7	760	13.4	172	84.7	85.6982	2	2	2	2	1	1	3	1	2	2	2	2	2	2	0	2	2	32.6667	2	2	2	1	1
60	48	2	2	1	2	2	2	2	15	480	15.6	890	87.0591	78.8271	2	2	2	2	2	1	3	3	2	2	2	2	2	2	0	2	2	50	1	2	2	2	1
25	25	2	2	2	2	1.75	1	2	12	1019	11.5	324	176.904	131.123	1	1	2	2	1	1	3	2	2	2	1	2	2	2	0	1	2	25.75	2	2	2	2	1
286	43	4	1	5	2	1.75	1	1	14.5	472	13.5	861	47.6818	72.9338	3	2	1	2	2	2	3	3	2	2	2	2	2	2	1	2	2	44.75	2	2	2	2	1
24	25	2	1	3	2	1.75	2	2	14	573	12.9	241	110.797	86.8801	1	2	2	2	1	1	3	2	2	2	2	1	2	2	0	2	2	26.75	2	2	1	2	2
204	19	2	1	3	2	1.75	2	2	14	573	11.9	241	117.145	91.8576	1	1	2	2	1	1	3	2	2	2	1	2	2	2	0	2	2	20.75	2	2	1	2	2
42	23	2	1	4	2	1.33333	1	2	10.8	773	13.3	767	43.1771	64.7054	3	2	1	2	1	2	3	3	2	1	2	2	2	2	1	2	2	24.3333	2	2	2	2	2
99	34	2	2	2	2	1.33333	2	2	8.1	234	14.4	354	73.1215	105.596	2	1	2	2	2	1	2	3	2	1	2	2	2	2	0	2	2	35.3333	2	2	2	2	1
49	38	2	2	1	2	1.33333	1	1	5.7	325	11.6	668	61.6839	61.1193	2	2	2	2	2	1	2	3	2	1	1	2	2	2	0	2	2	39.3333	2	2	2	2	1
202	21	2	1	3	2	1.16667	1	2	14.8	486	13.2	456	114.789	105.703	1	1	2	2	1	1	3	3	2	2	2	2	2	2	0	2	2	22.1667	2	2	2	2	1
346	38	2	1	3	2	1.08333	1	1	12.4	814	15.8	413	44.7744	81.6829	3	2	1	2	2	1	3	3	2	2	2	2	2	2	1	2	2	39.0833	2	2	2	2	1
233	18	2	1	3	2	1	1	2	12.4	814	15.8	413	152.679	95.062	1	1	2	2	1	1	3	3	2	2	2	2	2	2	0	2	2	19	2	2	2	2	1
398	60	2	1	1	1	7.58333	2	2	18.9	856	10.7	142	63.8175	36.2134	2	3	2	1	3	1	3	1	1	2	1	2	1	2	0	2	2	71.5833	1	1	2	1	1
37	40	2	1	5	1	7.5	3	2	13.8	281	18.4	336	54.0064	37.4258	3	3	1	1	2	2	2	2	1	2	2	2	2	2	1	1	1	58.5	1	1	2	2	1
469	40	2	2	2	1	7.91667	3	2	11.4	157	11.4	92	123.245	45.2589	1	3	2	1	2	1	1	1	1	1	1	2	2	1	0	2	1	47.9167	2	1	2	1	2
414	48	2	1	2	1	7.58333	5	2	15.6	134	12.7	134	73.5523	49.9643	2	3	2	1	2	1	1	1	1	2	2	2	2	1	0	2	2	57.5833	1	1	2	1	1
420	34	2	1	1	1	7.5	5	2	13.1	50	16.1	178	147.172	41.4217	1	3	2	1	2	1	1	1	1	2	2	2	1	1	0	2	2	53.5	1	1	1	1	2
519	40	2	2	1	1	7.5	1	2	17.9	362	15	670	175.741	57.83	1	3	2	1	2	1	3	3	1	2	2	2	2	2	0	2	2	59.5	1	1	2	2	1
461	37	2	1	2	1	7	3	2	15.2	197	11.2	674	144.667	54.8679	1	3	2	1	2	1	1	3	1	2	1	2	2	1	0	2	1	44	2	1	1	2	1
307	45	2	1	3	1	6.33333	2	2	18.9	252	17.5	96	85.9738	49.8238	2	3	2	1	2	1	2	1	1	2	2	2	2	2	0	2	2	51.3333	1	1	2	1	1
288	40	2	2	2	1	6.08333	1	2	8.5	472	9.3	812	62.1919	49.8456	2	3	2	1	2	1	3	3	1	1	1	2	2	2	0	1	2	46.0833	2	1	2	2	1
149	45	2	1	2	1	6	2	2	18.9	152	17.5	192	36.5416	36.3221	3	3	1	1	2	1	1	1	1	2	2	2	2	1	1	2	2	51	1	1	2	1	1
121	45	2	1	2	1	6	2	2	18.9	152	17.5	92	85.9738	55.9703	2	3	2	1	2	1	1	1	1	2	2	2	1	1	0	2	2	51	1	1	1	1	1
381	50	2	1	2	1	5.91667	2	1	11.6	99	18.9	142	49.1578	41.7635	3	3	1	1	2	1	1	1	1	1	2	1	1	1	1	1	2	54.9167	1	1	1	1	1
216	50	2	1	3	1	5.83333	1	2	7.2	101	8.2	98	36.1096	36.503	3	3	1	1	1	1	1	1	1	1	1	1	1	1	1	1	2	50.8333	1	1	1	1	1
506	38	2	1	2	1	5.7	4	2	18.2	319	13.3	412	79.8006	50.3674	2	3	2	1	2	1	2	3	1	2	2	1	2	2	0	2	1	52.6667	1	1	1	2	2
207	50	2	1	3	1	5.66667	1	2	11.6	193	11.1	400	45.5559	38.3751	3	3	1	1	2	1	1	3	1	1	1	1	1	1	1	1	2	54.6667	1	1	1	2	1
387	50	2	1	2	1	5.66667	1	2	9.6	582	10.3	872	53.2729	58.8998	3	3	1	1	2	1	3	3	1	1	1	1	1	2	1	2	2	52.6667	1	1	2	2	1
165	48	2	1	3	1	5.66667	1	2	12.6	193	13.1	400	45.5559	38.3751	3	3	1	1	2	1	1	3	1	2	2	1	2	1	1	2	2	52.6667	1	1	1	2	2
336	48	2	1	3	1	5.6	3	2	13.1	400	12.6	193	801.53	59.9321	1	3	2	1	2	1	3	1	1	2	2	2	2	2	0	2	1	52.5833	1	1	2	1	1
588	38	2	1	1	1	5.5	3	2	13.7	493	14	1001	120.438	51.9742	1	3	2	1	2	1	3	3	1	2	2	1	2	2	0	2	1	53.5	1	1	1	2	2
41	50	2	2	1	1	5.41667	3	2	10	500	11.2	946	22.8412	57.3247	3	3	1	1	2	1	3	3	1	1	1	1	1	2	1	1	1	51.4167	1	1	1	2	1
281	50	2	1	2	1	5.33333	3	2	7.3	96	6.8	142	48.7695	48.3868	3	3	1	1	2	1	1	1	1	1	1	1	1	1	1	1	1	54.3333	1	1	1	1	1
14	48	2	1	3	1	5.3	2	2	12.6	143	13.1	400	148.594	43.6144	1	3	2	1	2	1	1	3	1	2	2	2	2	1	0	1	2	52.6667	1	1	2	2	1
405	46	2	1	1	1	5	3	2	9.1	248	11.8	616	170.825	39.4619	1	3	2	1	2	1	2	3	1	1	1	2	2	2	0	2	1	51	1	1	2	2	1
515	38	2	2	3	1	5	3	2	16.6	547	14	876	112.957	51.9742	1	3	2	1	2	1	3	3	1	2	2	2	1	2	0	2	1	51	1	1	2	2	1
592	20	2	1	4	1	3.83333	3	2	12.4	127	28	223	117.605	56.5007	1	3	2	1	1	2	1	2	1	2	2	2	2	1	0	2	1	23.8333	2	1	2	2	1
29	40	2	1	3	1	3.5	1	2	11.2	111	18	195	38.5892	59.3969	3	3	1	1	2	1	1	1	1	1	2	1	2	1	1	2	2	43.5	2	2	1	1	1
314	30	2	1	2	1	3.5	2	2	15.6	291	15	321	50.1165	53.6738	3	3	1	1	1	1	2	2	1	2	2	1	2	2	1	1	2	33.5	2	2	1	2	1
171	40	2	1	3	1	3.5	1	2	15.2	111	18	195	83.7898	58.3436	2	3	2	1	2	1	1	1	1	2	2	2	2	1	0	2	2	43.5	2	2	2	1	1
253	40	2	1	3	1	3.5	1	2	15.2	111	18	195	61.6134	40.3359	2	3	2	1	2	1	1	1	1	2	2	2	2	1	0	2	2	43.5	2	2	2	1	1
353	40	2	1	3	1	3.5	1	2	15.2	111	18	195	115.378	53.5614	1	3	2	1	2	1	1	1	1	2	2	2	2	1	0	2	2	43.5	2	2	2	1	1
343	40	2	1	2	1	3.5	2	2	15.1	364	16.2	542	88.0542	55.8572	2	3	2	1	2	1	3	3	1	2	2	2	2	2	0	2	2	43.5	2	2	2	2	1
54	40	2	1	2	1	3.5	2	2	15.1	364	16.2	542	88.0542	55.8572	2	3	2	1	2	1	3	3	1	2	2	2	2	2	0	2	2	43.5	2	2	2	2	1
223	40	2	2	1	1	3	2	2	13.6	302	10.2	102	30.0522	48.7121	3	3	1	1	2	1	2	1	1	2	1	2	2	2	1	1	2	43	2	2	2	1	1
169	26	2	2	2	1	3	1	2	13.6	302	12.6	702	77.2139	53.5702	2	3	2	1	1	1	2	3	1	2	2	2	2	2	0	2	2	29	2	2	2	2	1
176	30	2	2	3	1	2.66667	1	2	15.7	760	13.4	180	48.6735	52.8433	3	3	1	1	1	1	3	1	1	2	2	1	2	2	1	1	2	32.6667	2	2	1	1	1
154	26	2	1	3	1	2.58333	1	2	11	178	14.2	560	55.6928	40.6007	3	3	1	1	1	1	1	3	1	1	2	1	2	1	1	2	2	28.5833	2	2	1	2	1
602	28	2	1	1	1	2.16667	3	2	13.9	207	14.2	330	52.7703	47.9733	3	3	1	1	1	1	2	2	1	2	2	2	2	2	1	1	1	30.1667	2	2	1	2	2
236	20	2	1	5	1	2	1	2	10.7	750	9.7	75	71.5884	37.7829	2	3	2	1	1	2	3	1	1	1	1	2	2	2	0	1	2	22	2	2	2	1	1
102	38	2	1	2	1	1.91667	1	2	13.1	463	13.9	152	77.9977	58.9543	2	3	2	1	2	1	3	1	1	2	2	2	2	2	0	2	2	39.9167	2	2	2	1	1
74	24	2	1	4	1	1.83333	2	2	15.6	890	14.9	252	90.7371	44.4565	1	3	2	1	1	2	3	2	1	2	2	2	2	2	0	2	2	25.8333	2	2	2	2	1
318	30	2	2	1	1	1.75	3	2	13.5	186	14.6	346	50.8684	45.3846	3	3	1	1	1	1	1	2	1	2	2	1	2	1	1	1	1	30.75	2	2	1	2	1
44	29	2	1	4	1	1.5	1	2	13	364	18.1	699	98.9989	39.7105	1	3	2	1	1	2	3	3	1	2	2	2	2	2	0	2	2	29.5	2	2	2	2	1
425	18	2	1	4	1	1.5	3	2	11.7	378	11.4	834	197.521	42.2212	1	3	2	1	1	2	3	3	1	1	1	2	2	2	0	2	1	19.5	2	2	2	2	1
152	38	2	2	3	1	1.5	1	2	12.5	408	15.6	562	72.2464	58.4353	2	3	2	1	2	1	3	3	1	2	2	2	2	2	0	2	2	39.5	2	2	2	2	1
375	35	2	1	3	1	1.33333	3	1	9.2	461	8.4	742	57.392	48.5725	3	3	1	1	2	1	3	3	1	1	1	2	2	2	1	2	1	36.3333	2	2	2	2	1
266	35	2	2	2	1	1.16667	3	2	14.4	427	10.3	671	56.9053	54.1397	3	3	1	1	2	1	3	3	1	2	1	1	2	2	1	2	1	36.1667	2	2	1	2	1
366	35	2	2	2	1	1.16667	3	2	11.4	427	10.3	671	54.583	58.8998	3	3	1	1	2	1	3	3	1	1	1	1	2	2	1	2	1	36.1667	2	2	1	2	1
581	45	2	2	2	1	1.16667	3	2	16.1	43	13.5	70	75.366	55.9703	2	3	2	1	2	1	1	1	1	2	2	2	2	1	0	2	1	46.1667	2	2	2	1	1
134	27	2	1	3	1	1.08333	1	2	7	162	12.6	561	46.053	54.4068	3	3	1	1	1	1	1	3	1	1	2	1	2	1	1	1	2	28.0833	2	2	1	2	1
230	27	2	1	3	1	1.08333	1	2	7	162	11.6	561	61.0178	59.9835	2	3	2	1	1	1	1	3	1	1	1	2	2	1	0	2	2	28.0833	2	2	2	2	1
355	30	2	1	3	1	1	3	2	10.7	442	11.8	629	72.71	48.3247	2	3	2	1	1	1	3	3	1	1	1	2	2	2	0	1	1	31	2	2	2	2	1
328	29	2	1	3	1	1	3	2	12.6	560	7	162	171.654	40.6871	1	3	2	1	1	1	3	1	1	2	1	2	2	2	0	2	1	30	2	2	2	1	1
333	29	2	2	4	1	1.01667	1	2	16.7	189	18.5	461	119.328	55.3459	1	3	2	1	1	2	1	3	1	2	2	2	2	1	0	2	2	29.9167	2	2	2	2	1
125	50	2	2	4	1	7.5	3	2	14.9	172	14.9	320	50.651	68.9928	3	2	1	2	1	2	1	2	1	2	2	1	1	1	1	1	1	58.5	1	1	1	2	1
400	40	2	1	3	1	7.5	3	2	14.4	838	18.3	974	127.565	103.663	1	1	2	2	2	1	3	3	1	2	2	1	2	2	0	2	1	48.5	2	1	1	2	2
232	49	2	1	3	1	8.33333	2	2	15.3	414	11.1	146	43.7437	60.8216	3	2	1	2	2	1	3	1	1	2	1	2	2	2	1	2	2	57.3333	1	1	2	1	1
94	49	2	1	2	1	8.16667	1	2	14.4	410	11.1	515	55.9889	90.1947	3	1	1	2	2	1	3	3	1	2	1	2	2	2	1	2	2	61.1667	1	1	2	2	1
101	86	2	1	2	1	8.16667	1	2	14.9	577	16.2	198	54.7802	60.5664	3	2	1	2	3	1	3	1	1	2	2	2	2	2	1	2	2	96.1667	1	1	2	1	1
521	33	2	2	3	1	8.16667	4	2	14.5	475	14.2	630	92.7359	96.4359	1	1	2	2	2	1	3	3	1	2	2	2	2	2	0	2	1	41.1667	2	1	2	2	1
546	51	2	2	1	1	8.16667	1	2	13.9	210	15.6	579	167.284	84.8926	1	2	2	2	3	1	2	3	1	2	2	2	1	2	0	2	2	59.1667	1	1	2	2	1
75	49	2	2	3	1	8.08333	5	2	13.1	334	13.5	152	69.346	63.8569	2	2	2	2	2	1	2	1	1	2	2	2	2	2	0	1	2	59.0833	1	1	2	1	1
563	41	2	2	1	1	8	3	2	11.7	404	13.9	622	54.0892	75.5482	3	2	1	2	2	1	3	3	1	1	2	1	2	2	1	1	1	41	2	1	1	2	1
524	30	2	1	1	1	7.5	3	2	4.9	325	13.4	584	126.358	99.6404	1	1	2	2	1	1	2	3	1	1	2	2	2	2	0	2	1	37.5	2	1	2	2	2
583	38	2	1	1	1	7.41667	1	2	12.6	57	14.2	949	120.438	78.8895	1	2	2	2	2	1	1	3	1	2	2	2	2	1	0	2	2	47.4167	2	1	2	2	1
596	50	2	1	5	1	7.41667	3	2	14	221	21.7	744	40.7167	78.4211	3	2	1	2	2	2	2	3	1	2	2	1	1	2	1	1	1	57.4167	1	1	1	2	1
412	43	2	1	2	1	7.41667	3	2	10	325	10.7	627	140.321	169.267	1	1	2	2	2	1	2	3	1	1	1	2	2	2	0	2	1	50.4167	1	1	2	2	1
589	47	2	2	1	1	7.33333	5	1	13.3	425	13	431	170.081	69.9351	1	2	2	2	2	1	3	3	1	2	2	2	2	2	0	2	2	58.3333	1	1	2	2	1
452	57	2	1	1	1	7.33333	1	2	16.8	353	16.1	643	95.081	73.4953	1	2	2	2	3	1	3	3	1	2	2	2	1	2	0	2	2	66.3333	1	1	1	2	1
464	43	2	1	5	1	7.33333	1	2	13.4	401	13.5	132	224.043	79.6587	1	2	2	2	2	2	3	1	1	2	2	2	2	2	0	2	2	52.3333	1	1	2	1	1
300	28	2	2	3	1	7.08333	3	2	14.7	512	15.6	629	74.4958	66.8619	2	2	2	2	1	1	3	3	1	2	2	2	2	2	0	1	1	35.0833	2	1	2	2	1
520	40	2	1	2	1	7	3	2	15.3	262	14.6	224	58.3436	92.7425	3	1	1	2	2	1	2	2	1	2	2	2	2	2	1	2	1	49	2	1	1	2	1
168	28	2	2	3	1	7	1	2	14.7	5.52	15.6	67	53.5886	74.4958	3	2	1	2	1	1	1	1	1	2	2	2	2	1	1	2	2	35	2	1	2	1	1
480	18	2	1	5	1	7	1	2	13.2	375	16.1	1066	372.635	92.8714	1	1	2	2	1	2	3	3	1	2	2	2	2	2	0	2	2	25	2	1	2	2	1
481	40	2	1	3	1	6.91667	3	2	9.8	161	14.6	738	119.19	92.7425	1	1	2	2	2	1	1	3	1	1	2	2	2	1	0	2	1	46.9167	2	1	1	2	1
513	28	2	1	3	1	6.83333	1	2	17.5	52	13.8	228	128.14	63.857	1	2	2	2	1	1	1	2	1	2	2	2	2	1	0	2	2	34.8333	2	1	1	2	2
322	58	2	2	1	1	6.33333	3	1	16.3	417	15.4	247	142.994	81.6568	1	2	2	2	3	1	3	2	1	2	2	2	1	2	0	2	1	64.3333	1	1	1	2	2
585	33	2	1	3	1	6.16667	3	2	11.8	390	10.5	757	182.74	80.2637	1	2	2	2	2	1	3	3	1	1	1	1	2	2	0	2	1	39.1667	2	1	1	2	2
348	45	2	1	2	1	6.08333	2	2	18.9	256	17.5	192	150.554	105.838	1	1	2	2	2	1	2	1	1	2	2	2	2	2	0	2	2	51.0833	1	1	2	1	2
448	33	2	1	3	1	6	3	2	13.9	514	15.1	761	106.238	82.119	1	2	2	2	2	1	3	3	1	2	2	2	2	2	0	2	1	39	2	1	2	2	2
290	38	2	1	3	1	5.83333	1	2	14.7	552	15.6	629	181.769	91.2872	1	1	2	2	2	1	3	3	1	2	2	2	2	2	0	2	2	43.8333	2	1	2	2	2
319	50	2	1	1	1	5.75	3	2	13.2	423	14.4	157	50.014	94.0803	3	1	1	2	2	1	3	1	1	2	2	2	1	2	1	2	1	53.75	1	1	2	1	1
467	36	2	1	3	1	5.75	2	2	16	768	21	1902	145.474	70.7905	1	2	2	2	2	1	3	3	1	2	2	2	2	2	0	2	2	41.75	2	1	2	2	2
497	37	2	2	1	1	5.75	3	2	14.7	475	14.1	843	103.799	80.2338	1	2	2	2	2	1	3	3	1	2	2	2	2	2	0	2	1	42.75	2	1	2	2	1
535	45	2	1	1	1	5.75	3	2	12.4	355	16.2	588	99.7549	77.1081	1	2	2	2	2	1	3	3	1	2	2	2	2	2	0	2	1	50.75	1	1	2	2	2
586	35	2	1	2	1	5.25	3	2	14.4	171	13.6	134	72.6924	72.6924	2	2	2	2	2	1	1	1	1	2	2	2	2	1	0	2	1	40.25	2	1	1	1	2
242	43	2	1	2	1	5.16667	1	2	15	42	16.1	139	39.3214	82.595	3	2	1	2	2	1	1	1	1	2	2	1	2	1	1	1	2	48.1667	2	1	1	1	1
531	50	2	1	3	1	5.16667	3	2	13.4	643	15.1	643	113.912	63.5956	1	2	2	2	2	1	3	3	1	2	2	2	1	2	0	2	1	55.1667	1	1	2	2	1
437	31	2	2	1	1	5.16667	3	2	14.5	438	16.3	593	107.594	83.1679	1	2	2	2	2	1	3	3	1	2	2	1	2	2	0	1	1	36.1667	2	1	1	2	2
406	35	2	1	1	1	5.16667	3	2	15.8	379	18	747	82.0906	72.6924	2	2	2	2	2	1	3	3	1	2	2	2	2	2	0	2	1	40.1667	2	1	2	2	2
299	38	2	1	2	1	5	1	2	10.2	502	15.7	827	62.8428	81.6829	2	2	2	2	2	1	3	3	1	1	2	2	2	2	0	1	2	43	2	1	2	2	2
241	38	2	1	2	1	5	1	2	10.2	502	15.7	827	64.6593	63.4376	2	2	2	2	2	1	3	3	1	1	2	2	2	2	0	2	2	43	2	1	2	2	1
211	38	2	1	2	1	5	1	2	10.2	502	6.9	827	64.6593	71.489	2	2	2	2	2	1	3	3	1	1	1	2	2	2	0	2	2	43	2	1	2	2	2
173	38	2	1	2	1	5	1	1	10.2	502	15.7	827	64.6593	63.4376	2	2	2	2	2	1	3	3	1	1	2	2	2	2	0	2	2	43	2	1	2	2	2
490	37	2	1	2	1	4.92	2	2	14.7	221	14.4	631	121.092	100.883	1	1	2	2	2	1	2	3	1	2	2	1	2	2	0	2	2	45.9167	2	2	1	2	2
419	36	2	1	4	1	4.78	1	2	16.4	865	15.6	737	88.8304	80.6813	2	2	2	2	2	2	3	3	1	2	2	2	2	2	0	2	2	44.75	2	2	1	2	2
237	48	2	1	3	1	4.66667	1	2	12.6	193	13.1	400	31.8024	77.8996	3	2	1	2	2	1	1	3	1	2	2	2	2	1	1	1	2	52.6667	1	2	2	2	2
321	30	2	1	3	1	4.66667	2	2	10	54	8.24	125	34.9862	65.932	3	2	1	2	1	1	1	1	1	1	1	2	2	1	1	2	2	34.6667	2	2	2	1	1
550	25	2	1	2	1	4.66667	1	2	10.2	221	13.5	541	193.334	89.9883	1	2	2	2	1	1	2	3	1	1	2	2	2	2	0	2	2	29.6667	2	2	2	2	1
593	30	2	1	3	1	4.66667	2	2	14.8	375	13.6	648	195.296	99.6404	1	1	2	2	1	1	3	3	1	2	2	2	2	2	0	2	2	34.6667	2	2	2	2	2
296	36	2	2	3	1	4.5	1	2	15.6	496	14.7	629	70.7905	78.8584	2	2	2	2	2	1	3	3	1	2	2	2	2	2	0	2	2	40.5	2	2	2	2	2
471	34	2	1	1	1	4.41667	3	2	10.4	381	11.1	849	327.502	79.7788	1	2	2	2	2	1	3	3	1	1	1	2	2	2	0	1	1	38.4167	2	2	2	2	1
472	40	2	1	1	1	4.33333	3	2	13	180	14.6	387	139.705	72.2625	1	2	2	2	2	1	1	3	1	2	2	2	2	1	0	2	1	44.3333	2	2	2	2	1
473	45	2	2	1	1	4.33333	3	2	14.5	546	13.4	634	70.5552	68.3593	2	2	2	2	2	1	3	3	1	2	2	2	2	2	0	2	1	49.3333	2	2	2	2	2
447	45	2	1	3	1	4.25	3	2	14.7	486	14.1	451	80.8275	102.712	2	1	2	2	2	1	3	3	1	2	2	2	2	2	0	2	1	49.25	2	2	2	2	2
390	38	2	1	3	1	4.16667	1	2	14.7	552	15.6	692	50.3674	61.6839	3	2	1	2	2	1	3	3	1	2	2	2	2	2	1	2	2	42.1667	2	2	2	2	1
460	33	2	1	1	1	3.91667	1	2	12.6	303	14.4	536	123.937	73.5659	1	2	2	2	2	1	2	3	1	2	2	2	2	2	0	2	2	36.9167	2	2	2	2	2
598	38	2	1	1	1	3.91667	3	2	14.2	762	14.5	1011	120.438	136.009	1	1	2	2	2	1	3	3	1	2	2	2	2	2	0	2	1	41.9167	2	2	2	2	1
500	36	2	1	2	1	3.87	1	2	12.3	93	15.6	737	91.1123	96.02	1	1	2	2	2	1	1	3	1	2	2	2	2	1	0	2	2	44.6667	2	2	2	2	1
65	35	2	1	5	1	3.83333	2	2	17.5	988	14.9	552	131.07	124.516	1	1	2	2	2	2	3	3	1	2	2	2	2	2	0	1	2	38.8333	2	2	2	2	1
81	56	2	1	2	1	3.83333	1	2	14.4	610	16.8	209	75.4997	104.406	2	1	2	2	3	1	3	2	1	2	2	2	1	2	0	2	2	59.8333	1	2	2	2	1
456	33	2	2	1	1	3.83333	3	2	10.2	347	14.3	668	92.7359	81.1815	1	2	2	2	2	1	2	3	1	1	2	2	2	2	0	2	1	36.8333	2	2	2	2	1
304	40	2	1	3	1	3.5	1	2	15.2	121	18	195	59.9369	60.4862	3	2	1	2	2	1	1	1	1	2	2	2	2	1	1	2	2	43.5	2	2	2	1	1
313	40	2	1	3	1	3.5	2	2	15.1	364	16.2	542	80.8368	61.045	2	2	2	2	2	1	3	3	1	2	2	2	2	2	0	1	2	43.5	2	2	2	2	1
56	30	2	1	1	1	3.5	2	2	15.6	598	15	572	111.524	98.3199	1	1	2	2	1	1	3	3	1	2	2	2	2	2	0	2	2	33.5	2	2	2	2	1
245	30	2	1	2	1	3.5	2	2	15.6	598	15	575	111.524	98.3199	1	1	2	2	1	1	3	3	1	2	2	2	2	2	0	2	2	33.5	2	2	2	2	1
244	40	2	1	2	1	3.5	2	2	15.1	364	16.2	542	80.8368	67.2107	2	2	2	2	2	1	3	3	1	2	2	2	2	2	0	2	2	43.5	2	2	2	2	1
110	38	2	2	2	1	3.5	1	2	14.4	642	15.3	1142	435.083	106.299	1	1	2	2	2	1	3	3	1	2	2	2	2	2	0	2	2	41.5	2	2	2	2	1
479	37	2	1	3	1	3.33333	3	2	13.2	486	14.7	663	121.092	90.6069	1	1	2	2	2	1	3	3	1	2	2	2	2	2	0	2	1	40.3333	2	2	2	2	1
159	28	2	2	2	1	3	1	2	13	177	15.4	950	25.8767	68.7945	3	2	1	2	1	1	1	3	1	2	2	2	2	1	1	2	2	31	2	2	2	2	1
213	28	2	2	2	1	3	1	2	13.9	177	15.4	950	42.5409	68.7945	3	2	1	2	1	1	1	3	1	2	2	2	2	1	1	2	2	31	2	2	2	2	1
4	49	2	1	3	1	3	4	1	15.3	414	15.1	146	43.7437	126.841	3	1	1	2	2	1	3	1	1	2	2	2	2	2	1	2	1	52	1	2	2	1	1
225	28	2	2	2	1	3	1	2	13	177	15.4	950	63.857	514.148	2	1	2	2	1	1	1	3	1	2	2	2	2	1	0	2	2	31	2	2	2	2	1
511	32	2	2	1	1	2.91667	1	2	9.9	995	14.2	1716	213.114	90.9799	1	1	2	2	2	1	3	3	1	1	2	2	2	2	0	1	2	34.9167	2	2	2	2	1
545	26	2	1	3	1	2.91667	5	2	17.7	191	15.1	689	191.801	69.8373	1	2	2	2	1	1	1	3	1	2	2	2	2	1	0	2	2	28.9167	2	2	2	2	1
579	40	2	2	1	1	2.66667	3	2	17.5	509	10.3	542	119.19	78.974	1	2	2	2	2	1	3	3	1	2	1	2	2	2	0	2	1	42.6667	2	2	1	2	2
482	38	2	1	3	1	2.58333	3	2	13.5	874	11.2	640	143.886	70.0178	1	2	2	2	2	1	3	3	1	2	1	2	2	2	0	2	1	40.5833	2	2	2	2	1
553	35	2	1	3	1	2.5	3	2	15.1	198	9.4	820	94.0423	81.144	1	2	2	2	2	1	1	3	1	2	1	2	2	1	0	2	1	37.5	2	2	2	2	1
599	18	2	1	4	1	2.25	1	2	14.9	563	15.8	563	104.878	123.71	1	1	2	2	1	2	3	3	1	2	2	2	2	2	0	1	2	20.25	2	2	1	2	2
399	42	2	2	2	1	2.16667	3	1	10.5	404	10.9	263	52.1725	67.9094	3	2	1	2	2	1	3	2	1	1	1	1	2	2	1	2	1	44.1667	2	2	1	2	2
526	42	2	1	1	1	2.16667	3	2	14.3	174	14.1	188	118.016	62.755	1	2	2	2	2	1	1	1	1	2	2	2	2	1	0	2	1	44.1667	2	2	2	1	1
306	26	2	2	3	1	2.08333	2	2	19.1	357	11.4	367	55.6928	66.6237	3	2	1	2	1	1	3	3	1	2	1	2	2	2	1	2	2	28.0833	2	2	2	2	1
243	30	2	2	3	1	2	2	2	19.9	357	11.4	367	54.529	67.1912	3	2	1	2	1	1	3	3	1	2	1	2	2	2	1	1	2	32	2	2	2	2	1
212	25	2	2	3	1	2	2	2	7.2	357	9.3	367	56.138	60.415	3	2	1	2	1	1	3	3	1	1	1	2	2	2	1	2	2	27	2	2	2	2	1
534	36	2	2	1	1	2	3	2	13.6	425	14.3	711	145.474	62.9454	1	2	2	2	2	1	3	3	1	2	2	2	2	2	0	2	1	38	2	2	2	2	1
458	40	2	1	2	1	2	3	2	12.8	325	16.2	469	70.7484	90.3416	2	1	2	2	2	1	2	3	1	2	2	2	2	2	0	2	1	42	2	2	2	2	1
547	34	2	1	1	1	2	3	2	15.5	368	14.6	404	123.188	83.5482	1	2	2	2	2	1	3	3	1	2	2	2	2	2	0	2	1	36	2	2	1	2	2
350	28	2	2	3	1	2	3	2	14.7	552	15.6	629	193.394	66.8619	1	2	2	2	1	1	3	3	1	2	2	2	2	2	0	2	1	30	2	2	2	2	1
19	10	2	2	3	1	2	1	2	19.9	357	11.4	367	256.377	148.118	1	1	2	2	1	1	3	3	1	2	1	2	2	2	0	2	2	12	2	2	2	2	1
514	38	2	1	1	1	1.91667	3	2	12.1	284	13.6	394	143.886	155.811	1	1	2	2	2	1	2	3	1	2	2	1	2	2	0	1	1	39.9167	2	2	1	2	2
486	43	2	1	5	1	1.83333	3	2	14.8	439	16.3	588	117.453	89.025	1	2	2	2	2	2	3	3	1	2	2	2	2	2	0	2	1	44.8333	2	2	2	2	1
78	49	2	2	3	1	1.58333	2	2	14.3	289	14.8	803	72.4329	105.626	2	1	2	2	2	1	2	3	1	2	2	2	2	2	0	2	2	50.5833	1	2	2	2	1
91	37	2	1	3	1	1.58333	1	2	12.4	444	13.8	646	117.218	82.1263	1	2	2	2	2	1	3	3	1	2	2	2	2	2	0	2	2	38.5833	2	2	2	2	1
261	27	2	1	3	1	1.58333	3	2	10.3	172	12.3	442	117.402	89.6591	1	2	2	2	1	1	1	3	1	1	2	2	2	1	0	2	1	27.5833	2	2	2	2	1
66	35	2	1	3	1	1.5	1	2	13.4	1576	13.5	152	65.1212	90.4738	2	1	2	2	2	1	3	1	1	2	2	2	2	2	0	1	2	35.5	2	2	2	1	1
275	35	2	1	3	1	1.5	3	2	9.2	461	8.4	742	57.392	96.5707	3	1	1	2	2	1	3	3	1	1	1	2	2	2	1	2	1	36.5	2	2	2	2	1
164	34	2	1	2	1	1.5	3	2	12	76	18	562	51.1214	60.3006	3	2	1	2	2	1	1	3	1	2	2	2	2	1	1	2	1	35.5	2	2	2	2	1
603	43	2	1	2	1	1.5	3	2	15.2	375	11.3	375	140.321	89.025	1	2	2	2	2	1	3	3	1	2	1	2	2	2	0	2	1	44.5	2	2	2	2	1
483	25	2	1	1	1	1.5	3	2	16.2	345	15.3	522	193.334	60.9279	1	2	2	2	1	1	2	3	1	2	2	2	2	2	0	2	1	26.5	2	2	2	2	1
572	27	2	2	1	1	1.5	3	2	11.8	306	10.4	721	82.6649	63.1895	2	2	2	2	1	1	2	3	1	1	1	2	2	2	0	2	1	28.5	2	2	2	2	1
70	31	2	1	3	1	1.5	1	2	16.5	473	14.4	751	89.3236	110.784	2	1	2	2	2	1	3	3	1	2	2	1	2	2	0	2	2	32.5	2	2	1	2	2
208	34	2	1	2	1	1.5	2	2	12	225	18	562	77.1542	69.4651	2	2	2	2	2	1	2	3	1	2	2	2	2	2	0	2	2	35.5	2	2	2	2	1
363	27	2	1	3	1	1.41667	3	2	10.3	242	11.5	691	117.402	75.0478	1	2	2	2	1	1	2	3	1	1	1	2	2	2	0	2	1	28.4167	2	2	2	2	1
111	21	2	1	3	1	1.41667	1	2	13.5	492	13.1	331	114.789	175.745	1	1	2	2	1	1	3	2	1	2	2	2	2	2	0	2	2	22.4167	2	2	2	2	1
317	40	2	1	3	1	1.33333	3	2	15.2	421	17.3	650	42.2361	90.3416	3	1	1	2	2	1	3	3	1	2	2	1	2	2	1	2	1	41.3333	2	2	1	2	1
334	26	2	1	1	1	1.33333	1	2	16.8	680	14.3	295	168.288	146.901	1	1	2	2	1	1	3	2	1	2	2	2	2	2	0	2	2	27.3333	2	2	2	2	1
67	35	2	1	2	1	1.33333	1	2	13.4	193	13.5	461	95.2908	72.6924	1	2	2	2	2	1	1	3	1	2	2	2	2	1	0	2	2	36.3333	2	2	2	2	1
263	27	2	1	3	1	1.33333	1	2	10.3	242	11.5	691	117.402	75.0478	1	2	2	2	1	1	2	3	1	1	1	2	2	2	0	2	2	28.3333	2	2	2	2	1
83	34	2	1	5	1	1.25	1	2	15.4	772	15.7	614	83.5482	78.8856	2	2	2	2	2	2	3	3	1	2	2	2	2	2	0	2	2	35.25	2	2	2	2	1
123	30	2	1	3	1	1.25	1	2	15.6	761	16.1	928	87.7618	92.1797	2	1	2	2	1	1	3	3	1	2	2	2	2	2	0	2	2	31.25	2	2	2	2	1
192	30	2	1	3	1	1.25	1	2	15.6	761	16.2	928	87.7618	92.1797	2	1	2	2	1	1	3	3	1	2	2	2	2	2	0	2	2	31.25	2	2	2	2	1
193	30	2	1	3	1	1.25	1	2	15.6	761	16.2	928	87.7618	92.1797	2	1	2	2	1	1	3	3	1	2	2	2	2	2	0	2	2	31.25	2	2	2	2	1
90	32	2	1	3	1	1.16667	1	2	13.5	189	13.1	803	56.0435	175.747	3	1	1	2	2	1	1	3	1	2	2	2	2	1	1	1	2	33.1667	2	2	2	2	1
508	25	2	2	2	1	1.16667	3	2	13.1	300	13.6	594	193.334	110.797	1	1	2	2	1	1	2	3	1	2	2	2	2	2	0	2	1	26.1667	2	2	2	2	1
484	35	2	2	1	1	1.16667	3	2	12.3	55	12.6	260	193.935	124.516	1	1	2	2	2	1	1	2	1	2	2	2	2	1	0	2	1	36.1667	2	2	2	2	1
50	35	2	1	4	1	1.16667	2	1	15.7	998	18.4	197	114.858	81.144	1	2	2	2	2	2	3	1	1	2	2	2	2	2	0	2	2	36.1667	2	2	2	1	1
505	27	2	1	3	1	1.08333	3	2	14.4	175	14.1	452	343.192	94.1725	1	1	2	2	1	1	1	3	1	2	2	2	2	1	0	2	1	28.0833	2	2	2	2	1
537	36	2	1	3	1	1.08333	3	2	12.6	176	14.6	685	91.1123	93.5061	1	1	2	2	2	1	1	3	1	2	2	2	2	1	0	2	1	37.0833	2	2	2	2	1
68	40	2	1	2	1	1.08333	1	2	13.6	482	15.5	327	105.198	220.969	1	1	2	2	2	1	3	2	1	2	2	2	2	2	0	2	2	41.0833	2	2	2	2	1
122	27	2	1	3	1	1.08333	1	2	7	162	12.6	561	61.0178	87.5509	2	2	2	2	1	1	1	3	1	1	2	2	2	1	0	2	2	28.0833	2	2	2	2	1
73	20	2	1	3	1	1.08333	1	2	14.2	1655	13.4	715	67.1587	121.092	2	1	2	2	1	1	3	3	1	2	2	2	2	2	0	2	2	21.0833	2	2	2	2	1
463	24	2	1	3	1	1	3	2	11.6	218	15.4	872	39.3669	90.7371	3	1	1	2	1	1	2	3	1	1	2	1	2	2	1	1	1	25	2	2	1	2	1
344	29	2	2	4	1	0.916667	1	2	18.3	461	16.7	185	88.3679	121.216	2	1	2	2	1	2	3	1	1	2	2	2	2	2	0	2	2	29.9167	2	2	2	1	1
234	29	2	2	4	1	0.916667	1	2	18.5	461	16.3	189	88.3679	123.161	2	1	2	2	1	2	3	1	1	2	2	2	2	2	0	2	2	29.9167	2	2	2	1	1
512	41	2	2	1	1	0.916667	3	2	13.1	928	13.7	1050	141.684	63.6696	1	2	2	2	2	1	3	3	1	2	2	2	2	2	0	2	1	41.9167	2	2	2	2	1
55	29	2	2	4	1	0.916667	1	2	18.5	461	16.7	189	88.3679	123.161	2	1	2	2	1	2	3	1	1	2	2	2	2	2	0	2	2	29.9167	2	2	2	1	1
71	32	2	2	2	1	0.833333	1	1	12.6	236	13.5	704	86.6195	500.398	2	1	2	2	2	1	2	3	1	2	2	2	2	2	0	2	2	32.8333	2	2	2	2	1
72	25	2	1	2	1	0.75	1	2	13.8	532	13.5	704	115.729	60.415	1	2	2	2	1	1	3	3	1	2	2	2	2	2	0	2	2	25.75	2	2	2	2	1
298	47	2	2	3	2	5.5	1	2	14.9	553	12.2	700	60.1888	46.4374	2	3	2	1	2	1	3	3	2	2	2	2	2	2	0	1	2	51.6667	1	1	2	2	1
312	42	1	2	2	2	5.41667	1	2	14.1	254	8.2	668	57.5172	48.1909	3	3	1	1	2	1	2	3	2	2	1	2	2	2	1	2	2	57.4167	1	1	2	2	1
47	50	1	2	5	2	5.16667	2	2	13.5	335	14	489	48.4982	42.0507	3	3	1	1	2	2	2	3	2	2	2	1	1	2	1	2	2	55.1667	1	1	1	2	1
345	26	1	1	1	2	2.16667	3	2	14.3	569	16.8	480	34.5472	47.2585	3	3	1	1	1	1	3	3	2	2	2	2	2	2	1	2	1	28.1667	2	2	2	2	1
376	40	1	1	5	2	1.91667	2	2	14.1	172	11.2	461	68.7728	51.0556	2	3	2	1	2	2	1	3	2	2	1	2	2	1	0	1	2	41.9167	2	2	2	2	1
235	26	1	1	1	2	1.33333	1	2	14.3	241	16.8	480	48.541	58.2018	3	3	1	1	1	1	2	3	2	2	2	2	2	2	1	2	2	27.3333	2	2	2	2	1
45	32	1	2	3	2	1.25	1	2	17.7	293	17.1	715	90.2356	47.3055	1	3	2	1	2	1	2	3	2	2	2	2	2	2	0	1	2	33.25	2	2	2	2	1
95	65	1	1	5	2	8.33333	1	2	12.4	145	13.8	238	78.1451	359.198	2	1	2	2	3	2	1	2	2	2	2	2	1	1	0	2	2	73.3333	1	1	2	2	1
63	52	1	1	2	2	8.16667	1	2	13.7	973	14.9	320	134.423	111.106	1	1	2	2	3	1	3	2	2	2	2	2	2	2	0	2	2	62.1667	1	1	1	2	1
507	40	1	1	4	2	7	3	2	13.4	407	15.1	823	171.92	117.184	1	1	2	2	2	2	3	3	2	2	2	2	2	2	0	2	1	47	2	1	1	2	2
105	32	1	1	2	2	5.16667	1	2	18.2	974	14.9	791	99.7667	173.795	1	1	2	2	2	1	3	3	2	2	2	2	2	2	0	2	2	37.1667	2	1	2	2	2
172	47	1	2	3	2	4.66667	1	2	14.9	553	12.2	700	49.4112	85.9362	3	2	1	2	2	1	3	3	2	2	2	2	2	2	1	2	2	51.6667	1	2	2	2	1
30	47	1	2	3	2	4.66667	1	2	14.9	553	12.2	72	78.2333	65.705	2	2	2	2	2	1	3	1	2	2	2	2	2	2	0	1	2	51.6667	1	2	2	1	1
116	35	1	1	5	2	3.83333	1	1	4.1	482	14.9	992	176.644	232.587	1	1	2	2	2	2	3	3	2	1	2	2	2	2	0	1	2	38.8333	2	2	2	2	1
516	40	1	2	1	2	2.75	3	2	12.8	310	15.7	340	99.5124	105.219	1	1	2	2	2	1	2	2	2	2	2	2	2	2	0	2	1	42.75	2	2	2	2	1
590	55	1	1	3	2	2.58333	3	2	13.6	600	24.7	652	222.021	105.855	1	1	2	2	3	1	3	3	2	2	2	2	2	2	0	2	1	57.5833	1	2	2	2	1
43	37	1	1	4	2	2.25	1	1	12.6	249	16	25.95	110.682	224.977	1	1	2	2	2	2	2	1	2	2	2	2	2	2	0	2	2	39.25	2	2	2	1	1
229	29	1	1	3	2	1.83333	3	2	14.2	342	15.2	472	102.859	129.968	1	1	2	2	1	1	2	3	2	2	2	2	2	2	0	1	1	30.8333	2	2	2	2	1
128	29	1	1	3	2	1.83333	4	2	14.2	342	15.2	472	102.859	247.113	1	1	2	2	1	1	2	3	2	2	2	2	2	2	0	1	1	30.8333	2	2	2	2	1
132	29	1	1	3	2	1.83333	3	2	14.2	342	15.2	472	102.859	247.113	1	1	2	2	1	1	2	3	2	2	2	2	2	2	0	1	1	30.8333	2	2	2	2	1
89	32	1	1	2	2	1.75	1	2	17.5	334	14	305	82.2739	69.7499	2	2	2	2	2	1	2	2	2	2	2	1	2	2	0	1	2	33.75	2	2	1	2	2
120	40	1	2	2	2	1.75	2	2	15.5	327	13.5	482	108.944	289.635	1	1	2	2	2	1	2	3	2	2	2	2	2	2	0	2	2	41.75	2	2	2	2	1
151	40	1	2	2	2	1.75	1	2	15.5	327	13.5	482	108.944	289.635	1	1	2	2	2	1	2	3	2	2	2	2	2	2	0	2	2	41.75	2	2	2	2	1
100	36	1	1	5	2	1.66667	1	1	16.9	862	15.1	196	97.4096	97.4096	1	1	2	2	2	2	3	1	2	2	2	2	2	2	0	1	2	37.6667	2	2	2	1	1
76	11	1	1	3	2	1.5	1	2	15.3	1242	13.5	461	227.402	192.786	1	1	2	2	1	1	3	3	2	2	2	2	2	2	0	1	2	11.5	2	2	1	2	2
103	60	1	1	5	2	1.41667	1	2	15	240	15	848	76.476	115.114	2	1	2	2	3	2	2	3	2	2	2	2	2	2	0	2	2	61.4167	1	2	2	2	1
137	27	1	2	3	2	1.33333	3	2	12	1534	14.3	241	85.161	80.1597	2	2	2	2	1	1	3	2	2	2	2	2	2	2	0	2	1	28.3333	2	2	2	2	1
27	27	1	2	3	2	1.33333	1	2	12	1534	14.3	241	189.509	63.7847	1	2	2	2	1	1	3	2	2	2	2	2	2	2	0	2	2	28.3333	2	2	2	2	1
191	27	1	2	3	2	1.33333	1	2	12	1554	14.3	241	189.509	182.996	1	1	2	2	1	1	3	2	2	2	2	2	2	2	0	2	2	28.3333	2	2	2	2	1
53	26	1	1	1	2	1.33333	1	2	14.3	241	16.8	480	201.669	84.3172	1	2	2	2	1	1	2	3	2	2	2	2	2	2	0	2	2	27.3333	2	2	2	2	1
34	45	1	2	1	2	1.16667	1	2	15.9	280	13.6	670	44.1423	101.342	3	1	1	2	2	1	2	3	2	2	2	2	2	2	1	2	2	46.1667	2	2	2	2	1
246	45	1	2	1	2	1.16667	1	2	15.9	280	13.6	670	123.676	64.0986	1	2	2	2	2	1	2	3	2	2	2	2	2	2	0	2	2	46.1667	2	2	2	2	1
315	45	1	2	1	2	1.16667	1	2	15.9	280	13.6	670	202.902	72.8773	1	2	2	2	2	1	2	3	2	2	2	2	2	2	0	2	2	46.1667	2	2	2	2	1
51	25	1	1	4	2	0.75	4	1	14.6	787	15	253	185.877	83.5291	1	2	2	2	1	2	3	2	2	2	2	2	2	2	0	2	1	25.75	2	2	2	2	1
260	52	1	1	5	1	7.5	2	1	7.3	121	6.21	96	88.5426	41.4944	2	3	2	1	3	2	1	1	1	1	1	2	1	1	0	2	2	60.5	1	1	1	1	1
360	50	1	1	5	1	8.33333	1	2	7.3	121	6.21	96	89.2503	41.8261	2	3	2	1	2	2	1	1	1	1	1	2	1	1	0	2	2	58.3333	1	1	1	1	1
342	50	1	1	5	1	7.75	2	2	7.3	152	6.12	98	89.2503	41.8261	2	3	2	1	2	2	1	1	1	1	1	2	1	1	0	2	2	58.75	1	1	2	1	2
577	50	1	2	1	1	5.91667	3	2	11.2	278	11.7	228	164.306	52.6316	1	3	2	1	2	1	2	2	1	1	1	2	2	2	0	2	1	52.9167	1	1	2	2	2
338	45	1	1	3	1	5.58333	3	2	18	195	15.7	112	62.2057	43.6621	2	3	2	1	2	1	1	1	1	2	2	2	2	1	0	2	1	55.5833	1	1	2	1	1
273	61	1	2	2	1	5.33333	3	2	11.3	462	12.6	476	85.7193	50.8809	2	3	2	1	3	1	3	3	1	1	2	2	1	2	0	2	1	62.3333	1	1	1	2	1
226	50	1	1	2	1	5	1	2	13.6	302	11.6	702	42.7382	40.3147	3	3	1	1	2	1	2	3	1	2	1	1	1	2	1	1	2	53	1	1	1	2	1
239	45	1	1	3	1	1.5	1	2	15.7	111	18	195	81.8362	50.4651	2	3	2	1	2	1	1	1	1	2	2	2	2	1	0	1	2	55.5	1	2	2	1	1
522	45	1	1	4	1	7.83333	2	2	17.3	781	17.6	866	117.355	159.465	1	1	2	2	2	2	3	3	1	2	2	2	2	2	0	2	2	56.8333	1	1	2	2	1
492	46	1	1	4	1	7.66667	3	2	13.2	694	14.7	581	92.6811	70.7489	1	2	2	2	2	2	3	3	1	2	2	1	2	2	0	2	1	54.6667	1	1	1	2	2
539	45	1	1	5	1	7.66667	3	2	12.8	188	16.8	866	117.355	118.878	1	1	2	2	2	2	1	3	1	2	2	2	2	1	0	2	1	53.6667	1	1	2	2	1
582	40	1	1	2	1	7.5	3	2	10.5	175	13.1	567	191.908	83.8165	1	2	2	2	2	1	1	3	1	1	2	2	2	1	0	2	1	48.5	2	1	1	2	1
129	38	1	2	2	1	7.5	3	2	14.8	172	14.9	320	81.623	74.7871	2	2	2	2	2	1	1	2	1	2	2	2	2	1	0	2	1	46.5	2	1	2	2	1
130	38	1	2	2	1	7.5	3	2	14.9	172	14.9	320	77.3887	81.623	2	2	2	2	2	1	1	2	1	2	2	2	2	1	0	2	1	46.5	2	1	1	2	1
228	30	1	2	2	1	7.5	3	2	14.9	175	14.9	320	60.7526	78.4634	2	2	2	2	1	1	1	2	1	2	2	2	2	1	0	2	1	38.5	2	1	2	2	1
601	47	1	2	1	1	8.16667	2	2	15.3	280	14.8	477	185.727	175.559	1	1	2	2	2	1	2	3	1	2	2	2	2	2	0	2	2	55.1667	1	1	2	2	1
557	46	1	1	1	1	8	3	2	15.3	228	13.3	586	144.191	103.457	1	1	2	2	2	1	2	3	1	2	2	2	2	2	0	1	1	46	2	1	1	2	1
12	51	1	2	5	1	8	1	2	14	570	12.8	242	99.0232	65.9846	1	2	2	2	3	2	3	2	1	2	2	2	1	2	0	2	2	59	1	1	2	2	1
167	51	1	2	5	1	8	2	2	14	570	12.8	242	99.0232	86.2216	1	2	2	2	3	2	3	2	1	2	2	2	1	2	0	2	2	59	1	1	2	2	1
206	51	1	2	5	1	8	3	2	14	570	10.8	242	99.0232	86.2216	1	2	2	2	3	2	3	2	1	2	1	2	1	2	0	2	1	59	1	1	2	2	2
227	51	1	2	4	1	8	1	2	14	570	11.8	242	99.0232	86.2216	1	2	2	2	3	2	3	2	1	2	1	2	1	2	0	2	2	59	1	1	2	2	1
564	34	1	1	5	1	7.83333	3	2	15.1	98	24.2	120	276.44	138.314	1	1	2	2	2	2	1	1	1	2	2	2	2	1	0	2	1	41.8333	2	1	2	1	1
438	32	1	2	1	1	7.83333	3	2	14.8	259	15	531	103.002	110.095	1	1	2	2	2	1	2	3	1	2	2	2	2	2	0	2	1	40.8333	2	1	1	2	1
595	42	1	1	3	1	7.66667	1	2	15.5	262	22.6	308	85.3893	107.871	2	1	2	2	2	1	2	2	1	2	2	2	2	2	0	1	2	50.6667	1	1	2	2	1
325	51	1	2	5	1	7.5	2	2	12.8	142	14	270	155.464	79.7831	1	2	2	2	3	2	1	2	1	2	2	2	2	1	0	2	2	58.5	1	1	2	2	2
517	37	1	2	1	1	7.33333	2	2	15.7	456	17.1	775	163.196	113.348	1	1	2	2	2	1	3	3	1	2	2	2	2	2	0	2	2	46.3333	2	1	2	2	1
465	39	1	1	3	1	7.08333	5	2	13.3	526	20.4	427	192.897	104.565	1	1	2	2	2	1	3	3	1	2	2	2	2	2	0	2	2	50.0833	1	1	2	2	1
88	39	1	1	3	1	6.83333	2	2	14.5	1454	13.9	1273	227.533	95.8396	1	1	2	2	2	1	3	3	1	2	2	2	2	2	0	1	2	45.8333	2	1	2	2	1
518	42	1	2	3	1	6.5	3	2	15.6	260	14.1	406	190.017	153.963	1	1	2	2	2	1	2	3	1	2	2	2	2	2	0	2	1	48.5	2	1	2	2	2
532	43	1	2	1	1	5.75	3	2	10	420	14.9	1716	233.396	137.671	1	1	2	2	2	1	3	3	1	1	2	2	2	2	0	2	1	48.75	2	1	2	2	1
382	56	1	2	1	1	5.72	2	1	9.2	462	9.6	561	113.716	62.7421	1	2	2	2	3	1	3	3	1	1	1	2	1	2	0	1	2	59.75	1	1	2	2	1
554	38	1	1	3	1	5.41667	3	2	6.3	380	17	22	48.3296	70.046	3	2	1	2	2	1	3	1	1	1	2	2	2	2	1	2	1	43.4167	2	1	2	1	1
478	40	1	1	3	1	5.41667	3	2	14.2	922	13.5	923	82.2708	95.3483	2	1	2	2	2	1	3	3	1	2	2	2	2	2	0	2	1	45.4167	2	1	2	2	1
496	45	1	1	1	1	5.41667	3	2	17.6	556	16.8	598	187.374	231.252	1	1	2	2	2	1	3	3	1	2	2	2	2	2	0	2	1	50.4167	1	1	2	2	1
402	38	1	1	4	1	5.33333	3	2	15.2	337	16.2	175	96.3463	71.1778	1	2	2	2	2	2	2	1	1	2	2	2	2	2	0	2	1	43.3333	2	1	2	1	1
538	45	1	2	1	1	5.25	3	2	12.6	444	16.9	928	156.839	102.733	1	1	2	2	2	1	3	3	1	2	2	2	2	2	0	1	1	50.25	1	1	2	2	1
297	43	1	1	2	1	5.16667	1	2	11	52	16.1	139	30.8197	81.0718	3	2	1	2	2	1	1	1	1	1	2	1	2	1	1	1	2	48.1667	2	1	1	1	1
17	43	1	1	3	1	5.16667	1	2	15	42	16.1	139	139.71	103.685	1	1	2	2	2	1	1	1	1	2	2	2	2	1	0	1	2	48.1667	2	1	2	1	1
155	42	1	2	2	1	5.08333	1	2	8.2	668	14.1	254	66.5153	79.9814	2	2	2	2	2	1	3	2	1	1	2	2	2	2	0	2	2	47.0833	2	1	2	2	2
401	49	1	1	5	1	5	3	2	7.6	742	11.9	343	132.136	102.138	1	1	2	2	2	2	3	2	1	1	1	2	2	2	0	2	1	54	1	1	2	2	1
397	30	1	1	3	1	4.66667	3	2	13.6	648	14.8	357	506.997	456.47	1	1	2	2	1	1	3	3	1	2	2	2	2	2	0	2	1	34.6667	2	2	2	2	2
525	40	1	1	3	1	4.08333	3	2	15	461	13.8	307	191.908	107.676	1	1	2	2	2	1	3	2	1	2	2	2	2	2	0	2	1	44.0833	2	2	2	2	1
542	30	1	1	3	1	4	3	2	13.6	627	13.9	1149	203.449	99.0023	1	1	2	2	1	1	3	3	1	2	2	2	2	2	0	2	1	34	2	2	2	2	2
282	24	1	2	1	1	4	2	2	9.2	462	9.6	561	714.948	131.638	1	1	2	2	1	1	3	3	1	1	1	2	2	2	0	2	2	28	2	2	2	2	1
566	45	1	1	5	1	4	3	2	15.3	210	15.4	224	110.256	72.2638	1	2	2	2	2	2	2	2	1	2	2	2	2	2	0	2	1	49	2	2	2	2	1
409	20	1	2	4	1	3.83333	3	2	14.6	244	18.6	223	97.3935	78.5426	1	2	2	2	1	2	2	2	1	2	2	2	2	2	0	2	1	23.8333	2	2	2	2	1
142	35	1	1	5	1	3.83333	2	2	17.5	782	14.9	992	176.644	232.587	1	1	2	2	2	2	3	3	1	2	2	2	2	2	0	1	2	38.8333	2	2	2	2	1
135	36	1	1	3	1	3.5	1	2	13.7	162	17.4	342	52.8036	85.6285	3	2	1	2	2	1	1	2	1	2	2	2	2	1	1	2	2	39.5	2	2	2	2	1
5	50	1	1	1	1	3.5	1	2	13.2	427	14.4	157	82.4199	89.2503	2	2	2	2	2	1	3	1	1	2	2	2	1	2	0	1	2	53.5	1	2	2	1	1
144	35	1	1	3	1	3.5	1	2	13.9	576	13.5	296	87.7644	125.1	2	1	2	2	2	1	3	2	1	2	2	2	2	2	0	1	2	38.5	2	2	2	2	1
124	36	1	1	3	1	3.5	2	2	13.7	162	17.4	342	127.692	85.6285	1	2	2	2	2	1	1	2	1	2	2	2	2	1	0	2	2	39.5	2	2	2	2	1
138	36	1	1	3	1	3.5	2	2	13.7	162	17.4	342	127.692	85.6285	1	2	2	2	2	1	1	2	1	2	2	2	2	1	0	2	2	39.5	2	2	2	2	1
139	36	1	1	3	1	3.5	2	2	13.7	162	17.4	342	127.692	85.6285	1	2	2	2	2	1	1	2	1	2	2	2	2	1	0	2	2	39.5	2	2	2	2	1
69	45	1	1	2	1	3.5	5	2	17.5	882	18.9	751	138.426	115.868	1	1	2	2	2	1	3	3	1	2	2	2	2	2	0	2	2	48.5	2	2	2	2	1
477	39	1	1	3	1	3.25	3	2	12.8	770	18.5	572	110.81	94.8439	1	1	2	2	2	1	3	3	1	2	2	2	2	2	0	2	1	42.25	2	2	2	2	1
87	35	1	1	3	1	3	1	2	14.3	530	9.7	378	109.358	111.938	1	1	2	2	2	1	3	3	1	2	1	2	2	2	0	2	2	38	2	2	2	2	1
470	23	1	2	1	1	2.86	3	2	8.5	268	10.9	898	214.724	101.35	1	1	2	2	1	1	2	3	1	1	1	2	2	2	0	2	1	31.6667	2	2	1	2	1
446	29	1	1	5	1	2.75	3	2	15.8	167	16	580	204.854	213.027	1	1	2	2	1	2	1	3	1	2	2	2	2	1	0	2	1	31.75	2	2	2	2	1
86	45	1	2	3	1	2.25	1	2	12.2	246	16.6	238	64.0986	282.792	2	1	2	2	2	1	2	2	1	2	2	2	2	2	0	1	2	47.25	2	2	2	2	1
373	58	1	2	2	1	2.16667	1	1	11.3	316	11.5	476	51.4045	61.3455	3	2	1	2	3	1	2	3	1	1	1	2	2	2	1	1	2	60.1667	1	2	2	2	1
327	29	1	1	3	1	2.16667	3	2	15.2	527	14.2	654	221.831	135.214	1	1	2	2	1	1	3	3	1	2	2	2	2	2	0	2	1	31.1667	2	2	2	2	1
220	32	1	2	3	1	2.08333	1	2	13.7	260	13.4	172	46.5375	98.7302	3	1	1	2	2	1	2	1	1	2	2	1	2	2	1	2	2	34.0833	2	2	1	1	1
485	40	1	2	3	1	2.08333	3	2	18.7	265	16	332	137.694	94.3577	1	1	2	2	2	1	2	2	1	2	2	2	2	2	0	2	1	42.0833	2	2	2	2	1
558	45	1	2	1	1	2	3	2	16.5	438	17.4	917	105.132	92.1284	1	1	2	2	2	1	3	3	1	2	2	2	2	2	0	2	1	47	2	2	2	2	1
283	32	1	2	5	1	2	1	2	11.4	461	12.5	861	127.396	68.6919	1	2	2	2	2	2	3	3	1	1	2	2	2	2	0	2	2	34	2	2	2	2	1
424	29	1	1	3	1	2	3	1	13.3	261	14.3	1006	152.002	63.9802	1	2	2	2	1	1	2	3	1	2	2	2	2	2	0	2	1	31	2	2	2	2	1
383	32	1	2	5	1	2	3	2	11.4	1245	12.3	1200	152.86	87.7006	1	2	2	2	2	2	3	3	1	1	2	2	2	2	0	2	1	34	2	2	2	2	2
160	30	1	2	3	1	2	2	2	19.9	357	11.4	367	86.4202	91.4255	2	1	2	2	1	1	3	3	1	2	1	2	2	2	0	2	2	32	2	2	2	2	1
451	55	1	2	1	1	1.91667	3	2	12.1	789	12.1	354	91.2922	62.0105	1	2	2	2	3	1	3	3	1	2	2	2	2	2	0	2	1	56.9167	1	2	2	2	1
276	40	1	1	5	1	1.91667	3	1	14.1	272	13.2	461	68.7728	126.669	2	1	2	2	2	2	2	3	1	2	2	2	2	2	0	2	1	41.9167	2	2	2	2	1
131	29	1	1	3	1	1.83333	3	2	14.2	342	15.2	472	54.1689	247.113	3	1	1	2	1	1	2	3	1	2	2	2	2	2	1	1	1	30.8333	2	2	2	2	1
84	30	1	1	4	1	1.83333	1	2	14.5	214	14.7	472	91.4255	110.285	1	1	2	2	1	2	2	3	1	2	2	2	2	2	0	2	2	31.8333	2	2	2	2	1
109	30	1	1	5	1	1.83333	1	2	14.4	146	16.4	291	143.897	91.4255	1	1	2	2	1	2	1	2	1	2	2	2	2	1	0	2	2	31.8333	2	2	2	2	1
561	35	1	2	4	1	1.75	3	2	15.8	210	13.5	587	74.1687	110.634	2	1	2	2	2	2	2	3	1	2	2	2	2	2	0	2	1	36.75	2	2	2	2	1
35	34	1	1	6	1	1.75	2	2	17	690	11.1	80	65.3642	84.2521	2	2	2	2	2	2	3	1	1	2	1	2	2	2	0	2	2	35.75	2	2	2	1	1
97	39	1	2	2	1	1.75	1	2	20	133	14.4	212	307.989	146.843	1	1	2	2	2	1	1	2	1	2	2	2	2	1	0	2	2	40.75	2	2	2	2	1
370	42	1	2	2	1	1.75	3	2	10.2	461	9.3	562	60.3946	94.4086	2	1	2	2	2	1	3	3	1	1	1	2	2	2	0	2	1	43.75	2	2	2	2	1
115	25	1	1	4	1	1.66667	1	2	14.8	137	15.2	561	102.735	115.752	1	1	2	2	1	2	1	3	1	2	2	2	2	1	0	2	2	25.6667	2	2	2	2	1
180	25	1	1	4	1	1.66667	1	2	14.8	137	15.2	137	102.735	115.752	1	1	2	2	1	2	1	1	1	2	2	2	2	1	0	2	2	25.6667	2	2	2	1	1
270	42	1	2	2	1	1.66667	2	2	10.2	461	9.3	562	60.3946	107.871	2	1	2	2	2	1	3	3	1	1	1	2	2	2	0	2	2	43.6667	2	2	2	2	1
404	34	1	1	3	1	1.66667	3	2	13.7	227	15	488	94.5671	97.5226	1	1	2	2	2	1	2	3	1	2	2	2	2	2	0	2	1	35.6667	2	2	2	2	1
339	40	1	2	2	1	1.66667	1	2	7.3	127	13.5	427	83.8165	216.719	2	1	2	2	2	1	1	3	1	1	2	2	2	1	0	2	2	41.6667	2	2	2	2	1
79	38	1	2	2	1	1.58333	1	2	17	293	15.5	754	108.803	123.029	1	1	2	2	2	1	2	3	1	2	2	2	2	2	0	2	2	39.5833	2	2	2	2	1
362	42	1	2	2	1	1.58333	2	2	13.4	251	12.4	472	77.8553	144.65	2	1	2	2	2	1	2	3	1	2	2	2	2	2	0	2	2	43.5833	2	2	2	2	1
209	45	1	1	3	1	1.5	2	1	6.2	111	8.2	195	55.5772	95.0879	3	1	1	2	2	1	1	1	1	1	1	2	2	1	1	2	2	45.5	2	2	2	1	1
16	45	1	1	3	1	1.5	2	2	15.7	111	18	195	151.822	71.0652	1	2	2	2	2	1	1	1	1	2	2	2	2	1	0	2	2	45.5	2	2	2	1	1
174	38	1	1	3	1	1.5	1	1	17.8	760	12.6	666	62.0762	81.623	2	2	2	2	2	1	3	3	1	2	2	1	2	2	0	1	2	39.5	2	2	1	2	2
454	45	1	1	1	1	1.5	3	2	13.7	261	15.3	322	134.441	102.733	1	1	2	2	2	1	2	2	1	2	2	2	2	2	0	1	1	46.5	2	2	2	2	1
32	38	1	1	3	1	1.5	1	2	17.8	760	12.6	666	121.452	111.396	1	1	2	2	2	1	3	3	1	2	2	1	2	2	0	2	2	39.5	2	2	1	2	2
188	38	1	1	3	1	1.5	1	2	17.8	760	12.6	666	121.452	111.396	1	1	2	2	2	1	3	3	1	2	2	1	2	2	0	2	2	39.5	2	2	1	2	2
85	45	1	2	2	1	1.5	2	2	14.8	281	15.1	719	84.2017	83.3992	2	2	2	2	2	1	2	3	1	2	2	2	2	2	0	2	2	46.5	2	2	2	2	1
153	30	1	2	3	1	1.41667	2	2	14	162	13.2	471	88.8571	88.8571	2	2	2	2	1	1	1	3	1	2	2	2	2	1	0	2	2	31.4167	2	2	2	2	1
92	55	1	2	3	1	1.41667	1	2	15.9	231	12.6	160	67.6664	400.32	2	1	2	2	3	1	2	1	1	2	2	2	2	2	0	2	2	56.4167	1	2	2	1	1
145	29	1	2	3	1	1.33333	1	1	13.4	142	13.5	451	73.9968	86.2268	2	2	2	2	1	1	1	3	1	2	2	2	2	1	0	2	2	30.3333	2	2	2	2	1
393	48	1	2	2	1	1.33333	1	1	15.9	629	14.7	193	88.1735	102.567	2	1	2	2	2	1	3	1	1	2	2	2	2	2	0	1	2	49.3333	2	2	2	1	1
262	40	1	2	2	1	1.33333	3	2	13.4	251	12.4	472	105.219	146.09	1	1	2	2	2	1	2	3	1	2	2	2	2	2	0	2	1	41.3333	2	2	2	2	1
578	33	1	1	3	1	1.25	3	2	13.4	142	16.2	142	252.089	76.3167	1	2	2	2	2	1	1	1	1	2	2	2	2	1	0	1	1	34.25	2	2	2	1	1
179	25	1	1	4	1	1.25	1	2	14.8	137	15	561	60.981	81.4218	2	2	2	2	1	2	1	3	1	2	2	2	2	1	0	2	2	26.25	2	2	2	2	1
38	20	1	1	1	1	1.16667	1	2	11.8	195	14.7	531	55.6977	118.406	3	1	1	2	1	1	1	3	1	1	2	2	2	1	1	1	2	21.1667	2	2	2	2	1
280	40	1	2	2	1	1.16667	1	2	8.6	272	10.3	672	174.976	72.1852	1	2	2	2	2	1	2	3	1	1	1	2	2	2	0	1	2	41.1667	2	2	2	2	1
380	40	1	2	2	1	1.16667	3	2	8.6	272	10.3	672	207.812	121.754	1	1	2	2	2	1	2	3	1	1	1	2	2	2	0	1	1	41.1667	2	2	2	2	1
320	42	1	2	2	1	1.08333	2	2	6.1	162	8.2	256	50.5524	66.5153	3	2	1	2	2	1	1	2	1	1	1	2	2	1	1	2	2	43.0833	2	2	2	2	1
574	35	1	2	1	1	1.08333	3	2	4.6	307	16	453	88.6089	77.3477	2	2	2	2	2	1	2	3	1	1	2	2	2	2	0	2	1	36.0833	2	2	2	2	1
133	27	1	1	3	1	1.08333	1	2	7	161	12.6	561	78.8302	73.9005	2	2	2	2	1	1	1	3	1	1	2	2	2	1	0	2	2	28.0833	2	2	2	2	1
356	42	1	2	2	1	1.08333	2	2	6.12	162	8.2	256	91.5221	78.5522	1	2	2	2	2	1	1	2	1	1	1	2	2	1	0	2	2	43.0833	2	2	2	2	1
551	41	1	1	3	1	1	3	2	16.8	206	13.4	809	235.663	85.8081	1	2	2	2	2	1	2	3	1	2	2	2	2	2	0	2	1	42	2	2	2	2	1
415	18	1	2	3	1	0.833333	1	2	16	693	18.8	580	84.1936	70.721	2	2	2	2	1	1	3	3	1	2	2	2	2	2	0	2	2	18.8333	2	2	2	2	1
293	48	1	2	2	1	0.833333	3	2	15.9	629	14.7	192	88.1735	103.763	2	1	2	2	2	1	3	1	1	2	2	2	2	2	0	1	1	48.8333	2	2	2	1	1
82	36	1	2	3	1	0.833333	2	1	13.9	512	15.3	1186	153.913	181.986	1	1	2	2	2	1	3	3	1	2	2	1	2	2	0	2	2	36.8333	2	2	1	2	2
361	19	1	1	3	1	0.75	1	2	10.3	172	12.3	442	89.7823	72.3377	2	2	2	2	1	1	1	3	1	1	2	2	2	1	0	2	2	19.75	2	2	2	2	1
96	26	1	1	3	1	0.75	1	2	12.4	578	14.1	143	197.979	77.5029	1	2	2	2	1	1	3	1	1	2	2	2	2	2	0	2	2	26.75	2	2	2	1	1
